# Supplementary material for: A pathogen's spatial range is not constrained by geographical features in the flax rust pathosystem
Source: Ecol Evol. 2023 Oct 9;13(10):e10577. doi: 10.1002/ece3.10577 (PMC10560871; doi:10.1002/ece3.10577)
Supplement: Supplementary file 1 [file ECE3-13-e10577-s001.zip]

Archive with 3 entries (3 files):
- all_populations.RDS
- all_transects.RDS
- manuscript_code.Rmd
